# Supplementary material for: Recommending blue ocean technologies for subcontractors: A framework based on business reports of prime contractors and patents
Source: PLoS One. 2021 Aug 18;16(8):e0256157. doi: 10.1371/journal.pone.0256157 (PMC8372943; doi:10.1371/journal.pone.0256157)
Supplement: S1 Dataset — (XLSX) [file pone.0256157.s001.xlsx]

## Sheet: Sheet1
Promising technology	Sub-technology	# of patents	Number of claims	Forward citations	Backward citations	Family size	Generality index	Inverse Grant Lag	# of companies applying the patents	similarity for Daeduck Electronics	similarity for Soulbrain	similarity for UniTest
High bandwidth memory	G06F-012/00	7	21.7143	1.42857	35.5714	2.28571	0.375	0.813089	6	0.136077	0.161892	0.0522571
High bandwidth memory	G06F-003/06	5	16.4	1	16.6	3.2	0	0.780096	4	0.0752709	0.105795	0.121179
High bandwidth memory	G11C-008/00	2	12.5	1	1	1	0	0.834725	1	0.0720451	0.100355	0.0964603
High bandwidth memory	G06F-001/10	1	20	1	29	1	0	0.798527	1	0.0651834	0.197155	0.0276276
High bandwidth memory	G06F-001/3287	1	20	1	10	1	0	0.255024	1	0.0403851	0.0575695	0.161405
High bandwidth memory	G06F-012/02	1	31	1	1	1	0	0.83695	1	0.0350189	0.0766612	0.0489299
High bandwidth memory	G06F-012/06	1	20	1	16	2	0.345679	0.654867	1	0.0112307	0.0295356	0.0679055
High bandwidth memory	G06F-012/0862	1	20	1	12	5	0	0.689769	1	0.0342543	0.0307203	0.0522799
High bandwidth memory	G06F-012/0893	1	17	1	3	1	0	0.256164	1	0.116185	0.100695	0.073274
High bandwidth memory	G06F-013/00	1	22	1	9	2	0	0.80901	1	0.0566796	0.0575872	0.0339355
High bandwidth memory	G06F-013/28	1	17	1	21	5	0	0.818828	1	0.0526946	0.0802686	0.0785449
High bandwidth memory	G06F-013/42	1	23	1	30	6	0	0.760974	1	0.0355154	0.0845481	0.0832516
High bandwidth memory	G11C-005/02	1	20	1	2	7	0	0.750774	1	0.061438	0.0970092	0.0465714
High bandwidth memory	G11C-005/06	1	19	5	329	6	0	0.68697	1	0.0396748	0.0884216	0.0502392
High bandwidth memory	G11C-007/10	1	20	1	2	2	0	0.826565	1	0.077692	0.110152	0.0293106
High bandwidth memory	G11C-029/00	1	22	2	12	8	0	0.534018	1	0.0645147	0.0561474	0.00866996
High bandwidth memory	H01L-023/02	1	10	1	9	3	0	0.863934	1	0.326364	0.163272	0.0267808
High bandwidth memory	H01L-023/34	1	20	2	23	1	0	0.82541	1	0.0811687	0.0664623	0.242053
High bandwidth memory	H01L-025/16	1	16	1	22	1	0	0.601392	1	0.0686361	0.125401	0.0187835
High bandwidth memory	H01L-025/18	1	18	1	13	4	0	0.757222	1	0.0846318	0.0989121	0.130535
High bandwidth memory	H03K-019/17	1	27	2	9	7	0.444444	0.435878	1	0.0750835	0.115756	0.0235247
High-end graphics card	G06T-001/20	6	13.1667	1.33333	10.1667	2.5	0.5	0.76849	5	0.173764	0.161438	0.200785
High-end graphics card	G06F-001/20	3	8.66667	0.666667	10	2.33333	0.5	0.770814	3	0.0665594	0.150167	0.207126
High-end graphics card	G06F-015/80	3	17.3333	1	29.6667	2.66667	0.534439	0.652502	3	0.0613729	0.149539	0.112564
High-end graphics card	F28D-001/04	2	20	2	49	1	0.444444	0.19114	1	0.162585	0.0815394	0.202293
High-end graphics card	H04L-029/06	2	5.5	1	6.5	3	0	0.850686	2	0.0463036	0.0625293	0.0913926
High-end graphics card	B33Y-050/02	1	9	1	9	9	0.75	0	1	0.0474386	0.0864934	0.0182352
High-end graphics card	G01M-017/00	1	17	1	7	3	0	0.761243	1	0.139281	0.0863764	0.0273168
High-end graphics card	G06F-001/26	1	19	1	4	2	0	0.874326	2	0.146234	0.11427	0.409862
High-end graphics card	G06F-003/0354	1	23	1	20	1	0	0.719624	1	0.0269393	0.0361537	0.0158865
High-end graphics card	G06F-008/00	1	20	1	25	5	0	0.840832	1	0.0515674	0.0506316	0.0545559
High-end graphics card	G06F-009/455	1	20	1	16	1	0	0.728354	1	0.0299759	0.0464957	0.0448038
High-end graphics card	G06F-009/48	1	15	1	16	6	0	0.620105	1	0.119257	0.0633835	0.0555212
High-end graphics card	G06F-011/00	1	18	1	14	2	0	0.856495	2	0.0356793	0.103884	0.0852863
High-end graphics card	G06F-011/22	1	15	1	7	3	0	0.437457	1	0.0263961	0.187485	0.144258
High-end graphics card	G06F-012/14	1	1	0	24	1	0	0.929984	3	0.033206	0.0471793	0.128111
High-end graphics card	G06F-013/14	1	27	1	15	5	0	0.587262	1	0.0270078	0.105825	0.0541727
High-end graphics card	G06F-015/16	1	22	1	11	1	0	0.910858	1	0.0298686	0.0733564	0.030444
High-end graphics card	G06F-015/167	1	3	0	2	7	0	0.512875	1	0.0695818	0.107624	0.0414136
High-end graphics card	G06K-007/14	1	30	2	19	1	0	0.833981	1	0.0719393	0.0888167	0.121648
High-end graphics card	G06T-015/00	1	12	1	11	4	0	0.788889	1	0.0151787	0.0515362	0.0102347
High-end graphics card	H04N-007/15	1	12	1	13	3	0	0.903869	2	0.0257673	0.0877057	0.0285047
High-end graphics card	H04N-019/436	1	14	1	13	3	0	0.608816	1	0.0697028	0.111868	0.0538652
High-end graphics card	H04W-004/00	1	11	1	7	2	0	0.895577	1	0.00996709	0.0991229	0.0106623
High-end graphics card	H05K-001/11	1	8	1	2	1	0	0.937616	1	0.248758	0.190992	0.117108
High-end graphics card	H05K-007/14	1	10	1	9	3	0	0.889403	1	0.151574	0.125921	0.116417
Foldable display	G06F-001/16	51	16.8235	4.33333	17.8431	3.01961	0.375024	0.842056	16	0.230122	0.401855	0.224806
Foldable display	G06F-003/041	10	17.4	4.6	18	4.1	0.532208	0.689094	5	0.218801	0.214214	0.141229
Foldable display	G09G-005/00	7	16	6.5	18.7143	2	0.576946	0.758644	6	0.13073	0.205881	0.163149
Foldable display	H01L-051/00	6	16.8333	6.33333	13.3333	3.33333	0.583333	0.812486	3	0.175527	0.278901	0.0795423
Foldable display	G02F-001/1333	5	9.8	5.6	20	4.2	0.25	0.812486	3	0.121035	0.311302	0.181011
Foldable display	H05K-005/00	5	14	5.8	11.4	2.6	0.5	0.867212	3	0.209005	0.536574	0.0661142
Foldable display	G09F-009/30	4	18	7	21.5	3.5	0.688172	0.776949	2	0.102505	0.205818	0.0680849
Foldable display	H05K-001/00	3	16.67	6.33333	17.67	2.67	0.820136	0.678065	2	0.122946	0.215407	0.0655565
Foldable display	H05K-001/02	4	13.5	5.75	13.5	2.25	0.645559	0.597555	2	0.279094	0.364803	0.434683
Foldable display	H05K-005/02	4	17.5	7	24.75	2.75	0.616847	0.748068	3	0.201551	0.46405	0.0714495
Foldable display	G06F-003/042	3	19	10.3333	157.333	9	0.580579	0.907682	1	0.148006	0.14988	0.119607
Foldable display	G06F-003/14	3	14.6667	4	16	3	0	0.840574	2	0.129102	0.192682	0.123275
Foldable display	G09G-003/20	3	18.3333	6.33333	7	1.66667	0.5	0.873149	2	0.0785204	0.160047	0.135136
Foldable display	H01J-001/62	3	14.6667	5.66667	3	3	0.25	0.897991	2	0.184575	0.257081	0.0595897
Foldable display	H05K-007/00	3	17.6667	6.33333	10.6667	2.66667	0.510204	0.728352	3	0.118969	0.189514	0.0639674
Foldable display	A47F-005/10	2	12.5	7	49	1	0.5	0.784727	2	0.122325	0.353255	0.091327
Foldable display	C22C-045/00	2	16.5	6.5	12.5	2	0.694215	0.331927	1	0.077781	0.147132	0.0512135
Foldable display	G09F-001/00	2	12.5	5.5	11	2.5	0.244898	0.521702	2	0.0935205	0.269486	0.0805173
Foldable display	H01L-051/52	2	23.5	7.5	17.5	2.5	0	0.842514	1	0.0823143	0.281874	0.0755387
Foldable display	B32B-007/12	1	20	6	5	1	0	0.846975	1	0.130113	0.257363	0.14407
Foldable display	G05D-023/00	1	20	6	2	1	0.444444	0.780984	1	0.0835769	0.0705901	0.0468946
Foldable display	G06F-003/045	1	18	4	13	2	0	0.805816	1	0.0274278	0.160051	0.0358449
Foldable display	G06F-003/0488	1	18	5	24	2	0.31405	0.623234	1	0.0557435	0.0666714	0.119512
Foldable display	G06K-007/10	1	20	10	79	1	0	0.885439	1	0.0427686	0.0820849	0.0139059
Foldable display	G09G-003/3208	1	14	5	3	1	0	0.859117	1	0.0123436	0.103011	0.0680895
Foldable display	G09G-003/3225	1	10	5	10	2	0.625	0.781751	1	0.0323186	0.103529	0.147508
Foldable display	H01J-001/60	1	20	7	28	2	0	0.725765	1	0.147417	0.498951	0.173098
Foldable display	H01L-027/14	1	27	8	3	3	0.721893	0.161628	1	0.075278	0.134763	0.0304925
Foldable display	H01L-051/05	1	15	6	5	2	0.5	0.858496	1	0.0641686	0.190563	0.0346028
Foldable display	H01L-051/50	1	9	6	41	7	0.630744	0.610285	1	0.05555	0.0857667	0.037934
Foldable display	H04M-001/00	1	12	6	18	3	0	0.834873	1	0.10312	0.105297	0.10089
Foldable display	H04N-005/232	1	20	7	16	1	0	0.863796	1	0.0546374	0.132029	0.0323203
Foldable display	H04R-003/12	1	20	6	7	2	0.375	0.845025	1	0.077051	0.0747884	0.11625
Foldable display	H05B-037/02	1	17	6	12	5	0	0.723437	1	0.0684267	0.149444	0.0876151
Foldable display	H05K-001/18	1	18	6	12	4	0.814815	0.684959	1	0.0782011	0.107125	0.0237431
Foldable display	H05K-005/03	1	22	8	25	4	0	0.893803	1	0.0405435	0.157345	0.0383264
Foldable display	H05K-007/02	1	9	5	17	2	0	0.836644	1	0.0756927	0.0775246	0.053071
Foldable display	H05K-007/10	1	20	7	17	2	0.5	0.645856	1	0.0924323	0.210745	0.125866
High resolution display	G09G-003/36	4	14.5	1.25	12.75	2.75	0.520833	0.67019	4	0.124414	0.147048	0.129731
High resolution display	H01L-027/32	4	19.75	4.75	177	3.75	0	0.912664	2	0.187297	0.225115	0.0559613
High resolution display	H04N-007/14	3	44	3.33333	21.6667	3	0.53	0.873402	1	0.0835062	0.132681	0.048765
High resolution display	G08B-001/08	2	20	1	2.5	1	0.6875	0.935512	1	0.113346	0.0510266	0.0436336
High resolution display	G09G-003/00	2	19	2	196.5	2	0.556213	0.791431	2	0.0676938	0.370673	0.153716
High resolution display	A61B-003/02	1	3	1	17	12	0	0.595372	1	0.135118	0.102132	0.0922952
High resolution display	A63F-013/85	1	26	2	12	1	0.5	0.924771	1	0.0161711	0.0549057	0.0198664
High resolution display	G02B-026/02	1	12	1	42	8	0	0.604731	1	0.0388528	0.117185	0.094753
High resolution display	G02B-027/01	1	11	1	40	7	0.625	0.706587	1	0.0103256	0.0521121	0.0253154
High resolution display	G02F-001/1337	1	16	1	2	3	0	0.847159	1	0.123396	0.0784346	0.0442153
High resolution display	G02F-001/1343	1	14	1	34	5	0	0.82227	1	0.0712823	0.304998	0.182367
High resolution display	G06F-001/32	1	20	1	4	1	0	0.88608	1	0.11047	0.121096	0.296317
High resolution display	G06F-003/041	1	12	1	25	4	0.5	0.590704	1	0.0262275	0.0708253	0.118577
High resolution display	G06F-003/147	1	3	1	397	9	0	0.901486	1	0.0302313	0.0654353	0.0852775
High resolution display	G06T-011/40	1	18	3	121	6	0	0.717419	3	0.0222082	0.0576301	0.0239213
High resolution display	G06T-015/00	1	18	3	92	6	0.611111	0.549032	2	0.0222082	0.0576301	0.0239213
High resolution display	G09G-005/00	1	26	4	134	9	0.690972	0.000617284	1	0.0356138	0.0423377	0.0764463
High resolution display	H01L-021/00	1	22	2	2	1	0	0.912605	1	0.0680701	0.141295	0.0349054
High resolution display	H01L-027/12	1	22	2	13	3	0	0.79757	1	0.0391759	0.195269	0.062428
High resolution display	H01L-029/04	1	21	2	12	3	0	0.697349	1	0.0432996	0.0317207	0.0200577
High resolution display	H01L-051/52	1	19	2	30	5	0.612245	0.280541	1	0.104312	0.360957	0.119728
High resolution display	H04N-005/232	1	19	2	22	7	0.444444	0.496399	1	0.017715	0.0704573	0.0282925
High resolution display	H04N-005/262	1	20	1	2	3	0.692521	0.795784	1	0.0339902	0.0722396	0.0184864
High resolution display	H04N-005/44	1	15	1	11	3	0	0.85377	1	0.0533238	0.0979618	0.143749
High resolution display	H04N-011/02	1	19	1	12	3	0.444444	0.527994	1	0.0283034	0.0705837	0.0179091
High resolution display	H04N-019/166	1	6	1	32	7	0	0.179794	1	0.159362	0.0786927	0.0761517
